# Supplementary material for: Simple and affordable soft brace application in dystrophic epidermolysis bullosa patients
Source: Front Surg. 2024 Jan 3;10:1189962. doi: 10.3389/fsurg.2023.1189962 (PMC10791806; doi:10.3389/fsurg.2023.1189962)
Supplement: Supplementary file 1 [file Table1.xlsx]

## Sheet: Sheet1
Supplement Table S1. Evaluation criteria of upper limb partial function
Total active motion TAM（30）	Score
1 Shoulder joint (abduction)
90°-60°	6
59°-45°	5
44°-30°	3--4
＜30°	0--2
2 Elbow joint (extension and flexion)
120°-90°	7--8
89°-60°	5--6
59°-30°	3--4
＜30°	0--2
3 Wrist (extension and flexion)
90°-60°	3.1--4.0
59°-45°	2.0--3.0
44°-30°	1.5--2.0
＜30°	0--1.5
4 Metacarpophalangeal joint (extension and flexion)
90°-70°	4.1--5.0
69°-50°	3.1--4.0
49°-30°	2.1--3.0
＜30°	0--2.0
5 Proximal knuckle (extension and flexion)
100°-80°	3.1--4.0
79°-60°	2.0--3.0
59°-30°	1.5--2.0
＜30°	0--1.4
6 Distal phalanx (extension and flexion)
45°-30°	2.1--3.0
29°-20°	1.1--2.0
19°-15°	1
＜15°	0
Muscle force（20）
＞M4	17--20
M4	13- 16
M3	8--12
＜M2	0--7
Feeling（20）
S4	16--20
S3+	12--15
S3	8--12
＜S2	0--7
Appearance（10）
Normal or slightly atrophic	8.1--10
Mild atrophy	6.1--8
Moderate atrophy	3--6
Obvious atrophy	0--2
Other symptoms（10）
No numbness, pain or other discomfort	10
Mild numbness/pain	7
Numbness/pain	3
Numbness/pain (severely affecting life)	0
Working condition
Resume work	10
Take up light work	7
Meet the needs of daily life	3
No practical function	0
Scoring method	Total Score
excellent	100--80
good	79--60
poor	59--40
inferior	＜40
